# Supplementary material for: Functional Cardiovascular Characterization of the Common Marmoset (Callithrix jacchus)
Source: Biology (Basel). 2023 Aug 11;12(8):1123. doi: 10.3390/biology12081123 (PMC10452209; doi:10.3390/biology12081123)
Supplement: Supplementary file 1 [file biology-12-01123-s001.zip]

Archive with 1 entries (1 files):
- biology-2507293-SI.pdf
